# Supplementary material for: Vitamin D Receptor Mediates a Myriad of Biological Actions Dependent on Its 1,25‐Dihydroxyvitamin D Ligand: Distinct Regulatory Themes Revealed by Induction of Klotho and Fibroblast Growth Factor‐23
Source: JBMR Plus. 2020 Dec 3;5(1):e10432. doi: 10.1002/jbm4.10432 (PMC7839824; doi:10.1002/jbm4.10432)
Supplement: Supplementary file 1 — Fig. S1. Induction time‐course of mRNAs encoding bone‐expressed genes following treatment of rat osteocyte‐like UMR‐106 cells with 1,25(OH)2D. (A) cyp24a1, (B) fgf23, (C) spp1, (D) nurr1. Each value is the average of at least three experiments with triplicate biological replicates ± standard deviation. [file JBM4-5-e10432-s001.zip]

Archive with 4 entries (4 files):
- JBM4_10432_Figure S1A final 3 cyp24a1 mRNA.pptx
- JBM4_10432_Figure S1B final 3 fgf23 mRNA.pptx
- JBM4_10432_Figure S1C Final osteopontin mRNA.pptx
- JBM4_10432_Figure S1D Final2 Time Course UMR-106 nurr1 1,25D timecourse.pdf
